# Supplementary material for: Genomic Organization of Microsatellites and LINE-1-like Retrotransposons: Evolutionary Implications for Ctenomys minutus (Rodentia: Ctenomyidae) Cytotypes
Source: Animals (Basel). 2022 Aug 16;12(16):2091. doi: 10.3390/ani12162091 (PMC9405301; doi:10.3390/ani12162091)
Supplement: Supplementary file 1 [file animals-12-02091-s001.zip]

Archive with 1 entries (1 files):
- animals-1786317-supplementary.pdf
